# Supplementary material for: Long-term patterns of an interconnected core marine microbiota
Source: Environ Microbiome. 2022 May 7;17:22. doi: 10.1186/s40793-022-00417-1 (PMC9080219; doi:10.1186/s40793-022-00417-1)
Supplement: Supplementary file 1 — Additional file 1: Table S1. Relative abundance of bacterial and protistan lineages that are part of the resident and core microbiotas. Table S2. Relative abundance of core bacterial taxa. Table S3. Relative abundance of core eukaryotic taxa. Table S4. Indicator value for core OTUs in the picoplankton. Sorted by season/kingdom and relative amplicon abundance. Table S5. Indicator value for core OTUs in the nanoplankton. Sorted by season/ kingdom and relative amplicon abundance. Table S6. Core OTUs without seasonal preference. Table S7. Module description. Table S8. OTUs within modules. Table S9. OTUs associated with environmental parameters. [file 40793_2022_417_MOESM1_ESM.xlsx]

## Sheet: README
Contents
Table S1. Relative abundance of bacterial and protistan lineages that are part of the resident and core microbiotas.
Table S2. Relative abundance of core bacterial taxa.
Table S3. Relative abundance of core eukaryotic taxa.
Table S4. Indicator value for core OTUs in the picoplankton. Sorted by season/kingdom and relative amplicon abundance.
Table S5. Indicator value for core OTUs in the nanoplankton. Sorted by season/ kingdom and relative amplicon abundance.
Table S6. Core OTUs without seasonal preference.
Table S7. Module description.
Table S8. OTUs within modules.
Table S9. OTUs associated with environmental parameters.

## Sheet: Table S1
Table S1. Relative abundance of bacterial and protistan lineages that are part of the resident and core microbiotas.
Lineage	Class	Domain	Relative abundance in resident microbiota	Relative abundance in core microbiota*	Relative abundance in resident microbiota (%)	Relative abundance in core microbiota (%)*
Synechococcus (CC9902)	Oxyphotobacteria	Bacteria	0.147781	0.144235	14.7781	14.4235
SAR11 (Clade Ia)	Alphaproteobacteria	Bacteria	0.092974	0.0896614	9.2974	8.96614
SAR11 (Clade II)	Alphaproteobacteria	Bacteria	0.0396065	0.0161743	3.96065	1.61743
Gammaproteobacteria (SAR86)	Gammaproteobacteria	Bacteria	0.0216086	0.00741734	2.16086	0.741734
Puniceispirillales (SAR116)	Alphaproteobacteria	Bacteria	0.0170674	0.00919416	1.70674	0.919416
Rhodospirillales (AEGEAN-169)	Alphaproteobacteria	Bacteria	0.0145878	0.00766208	1.45878	0.766208
Amylibacter	Alphaproteobacteria	Bacteria	0.0128265	0.0128265	1.28265	1.28265
Ascidiaceihabitans	Alphaproteobacteria	Bacteria	0.0118684	0.00671786	1.18684	0.671786
Glaciecola	Gammaproteobacteria	Bacteria	0.00976655	NA	0.976655	NA
Flavobacteriaceae (NS4)	Bacteroidia	Bacteria	0.00928094	0.00749511	0.928094	0.749511
Prochlorococcus (MIT9313)	Oxyphotobacteria	Bacteria	0.00873115	0.00832498	0.873115	0.832498
Cyanobium (PCC-6307)	Oxyphotobacteria	Bacteria	0.00848786	0.00848786	0.848786	0.848786
Roseibacillus	Verrucomicrobiae	Bacteria	0.00818382	0.00134024	0.818382	0.134024
Halieaceae (OM60)	Gammaproteobacteria	Bacteria	0.00758123	0.00170948	0.758123	0.170948
Erythrobacter	Alphaproteobacteria	Bacteria	0.00685918	NA	0.685918	NA
SAR11 (Clade Ib)	Alphaproteobacteria	Bacteria	0.00587574	0.00587574	0.587574	0.587574
Aurantivirga	Bacteroidia	Bacteria	0.00491189	0.00444628	0.491189	0.444628
Flavobacteriaceae (NS5)	Bacteroidia	Bacteria	0.00486242	0.00229677	0.486242	0.229677
Flavobacteriales (NS9)	Bacteroidia	Bacteria	0.00482275	0.0031286	0.482275	0.31286
Parvibaculales (OCS116)	Alphaproteobacteria	Bacteria	0.00463208	0.00463208	0.463208	0.463208
Planktomarina	Alphaproteobacteria	Bacteria	0.00448554	0.00192436	0.448554	0.192436
Cryomorphaceae	Bacteroidia	Bacteria	0.00409976	0.00173263	0.409976	0.173263
Actinomarina	Acidimicrobiia	Bacteria	0.00406285	0.000239213	0.406285	0.0239213
SUP05 cluster	Gammaproteobacteria	Bacteria	0.0040592	0.0040592	0.40592	0.40592
Rhodobacteraceae	Alphaproteobacteria	Bacteria	0.00390779	0.00164568	0.390779	0.164568
Flavobacteriaceae (NS2b)	Bacteroidia	Bacteria	0.00390772	0.00384262	0.390772	0.384262
Lentimonas	Verrucomicrobiae	Bacteria	0.0034415	NA	0.34415	NA
Saprospiraceae	Bacteroidia	Bacteria	0.00336306	0.000674586	0.336306	0.0674586
Kiloniella	Alphaproteobacteria	Bacteria	0.00321578	NA	0.321578	NA
Sva0996 (marine group)	Acidimicrobiia	Bacteria	0.0030998	0.0027844	0.30998	0.27844
Rickettsiales (S25-593)	Alphaproteobacteria	Bacteria	0.00308667	0.00114834	0.308667	0.114834
Verrucomicrobiales (DEV007)	Verrucomicrobiae	Bacteria	0.00301269	0.00301269	0.301269	0.301269
SAR11 (Clade IV)	Alphaproteobacteria	Bacteria	0.00291677	0.00207537	0.291677	0.207537
Formosa	Bacteroidia	Bacteria	0.00209346	NA	0.209346	NA
HIMB11	Alphaproteobacteria	Bacteria	0.00200682	0.00200682	0.200682	0.200682
Pseudohongiella	Gammaproteobacteria	Bacteria	0.00196854	0.00140832	0.196854	0.140832
Nisaeaceae (OM75)	Alphaproteobacteria	Bacteria	0.00172149	0.00172149	0.172149	0.172149
SAR11 (Clade III)	Alphaproteobacteria	Bacteria	0.00171126	NA	0.171126	NA
Balneola	Rhodothermia	Bacteria	0.00169688	0.00169688	0.169688	0.169688
Alphaproteobacteria	Alphaproteobacteria	Bacteria	0.00166556	0.0015671	0.166556	0.15671
Sphingobium	Alphaproteobacteria	Bacteria	0.00152037	0.000397046	0.152037	0.0397046
Dehalococcoidia (SAR202)	Dehalococcoidia	Bacteria	0.00146878	0.00146878	0.146878	0.146878
Fluviicola	Bacteroidia	Bacteria	0.00143805	0.000459106	0.143805	0.0459106
Arcobacter	Campylobacteria	Bacteria	0.00136383	NA	0.136383	NA
Gammaproteobacteria (KI89A)	Gammaproteobacteria	Bacteria	0.00126144	0.00122686	0.126144	0.122686
Deltaproteobacteria (SAR324)	Deltaproteobacteria	Bacteria	0.00116434	0.000307641	0.116434	0.0307641
Psychrobacter	Gammaproteobacteria	Bacteria	0.00116001	NA	0.116001	NA
Sphingobacteriales (NS11-12)	Bacteroidia	Bacteria	0.00114692	0.000424456	0.114692	0.0424456
Thiotrichaceae	Gammaproteobacteria	Bacteria	0.00113447	NA	0.113447	NA
Nereida	Alphaproteobacteria	Bacteria	0.00111406	NA	0.111406	NA
Urania-1B-19 (marine sediment group)	Phycisphaerae	Bacteria	0.00104268	0.00104268	0.104268	0.104268
Micavibrionales	Alphaproteobacteria	Bacteria	0.000952111	NA	0.0952111	NA
Parvibaculales (PS1)	Alphaproteobacteria	Bacteria	0.0009517	0.0009517	0.09517	0.09517
Pseudoalteromonas	Gammaproteobacteria	Bacteria	0.000951023	NA	0.0951023	NA
Hyphomonadaceae	Alphaproteobacteria	Bacteria	0.000930182	NA	0.0930182	NA
Tateyamaria	Alphaproteobacteria	Bacteria	0.000900223	NA	0.0900223	NA
Blastopirellula	Planctomycetacia	Bacteria	0.000898651	0.0001983	0.0898651	0.01983
Gammaproteobacteria (Ga0077536)	Gammaproteobacteria	Bacteria	0.000832402	0.000832402	0.0832402	0.0832402
Coraliomargarita	Verrucomicrobiae	Bacteria	0.000789279	NA	0.0789279	NA
Gammaproteobacteria (HOC36)	Gammaproteobacteria	Bacteria	0.000787827	0.000787827	0.0787827	0.0787827
Alcanivorax	Gammaproteobacteria	Bacteria	0.000718971	NA	0.0718971	NA
Alteromonas	Gammaproteobacteria	Bacteria	0.000704332	NA	0.0704332	NA
Verrucomicrobiae (Arctic97B-4)	Verrucomicrobiae	Bacteria	0.000695813	0.000695813	0.0695813	0.0695813
Brevundimonas	Alphaproteobacteria	Bacteria	0.000656287	0.000656287	0.0656287	0.0656287
SCGC (AAA164-E04)	Verrucomicrobiae	Bacteria	0.000653894	0.000653894	0.0653894	0.0653894
Aurantimonas	Alphaproteobacteria	Bacteria	0.000648828	NA	0.0648828	NA
Ulvibacter	Bacteroidia	Bacteria	0.000587125	NA	0.0587125	NA
Flavobacteriales (NS7)	Bacteroidia	Bacteria	0.000584161	NA	0.0584161	NA
Gammaproteobacteria (UBA10353)	Gammaproteobacteria	Bacteria	0.00056062	0.000212357	0.056062	0.0212357
Rubripirellula	Planctomycetacia	Bacteria	0.000500585	0.000500585	0.0500585	0.0500585
Dadabacteriales	Dadabacteriia	Bacteria	0.000487243	0.000308318	0.0487243	0.0308318
Rhodopirellula	Planctomycetacia	Bacteria	0.000485376	NA	0.0485376	NA
Staphylococcus	Bacilli	Bacteria	0.000468919	NA	0.0468919	NA
Nocardioides	Actinobacteria	Bacteria	0.000396308	NA	0.0396308	NA
Gammaproteobacteria (OM182)	Gammaproteobacteria	Bacteria	0.000330365	0.000330365	0.0330365	0.0330365
SAR11 (Clade I)	Alphaproteobacteria	Bacteria	0.000320597	NA	0.0320597	NA
Persicirhabdus	Verrucomicrobiae	Bacteria	0.00030448	NA	0.030448	NA
Actinobacteria (PeM15)	Actinobacteria	Bacteria	0.00029481	NA	0.029481	NA
Flavobacteriaceae	Bacteroidia	Bacteria	0.000288193	0.000183329	0.0288193	0.0183329
SAR92 clade	Gammaproteobacteria	Bacteria	0.00028535	NA	0.028535	NA
Methylophilaceae (OM43)	Gammaproteobacteria	Bacteria	0.000284623	NA	0.0284623	NA
Marinoscillum	Bacteroidia	Bacteria	0.000253871	0.000253871	0.0253871	0.0253871
Oleiphilus	Gammaproteobacteria	Bacteria	0.000225899	NA	0.0225899	NA
Woeseia	Gammaproteobacteria	Bacteria	0.000209578	0.000209578	0.0209578	0.0209578
Aureicoccus	Bacteroidia	Bacteria	0.000208266	NA	0.0208266	NA
Fulvimarina	Alphaproteobacteria	Bacteria	0.000185465	NA	0.0185465	NA
Rubinisphaeraceae	Planctomycetacia	Bacteria	0.00018284	0.00018284	0.018284	0.018284
Winogradskyella	Bacteroidia	Bacteria	0.000174903	NA	0.0174903	NA
Parvibaculaceae	Alphaproteobacteria	Bacteria	0.000158801	0.000158801	0.0158801	0.0158801
LS-NOB	Nitrospinia	Bacteria	0.000151255	0.000101721	0.0151255	0.0101721
IS-44	Gammaproteobacteria	Bacteria	0.000131358	0.000131358	0.0131358	0.0131358
Planctomycetes (OM190)	Planctomycetacia	Bacteria	0.000120696	NA	0.0120696	NA
Pelagicoccus	Verrucomicrobiae	Bacteria	0.00010635	NA	0.010635	NA
DS001	Actinobacteria	Bacteria	0.000104152	NA	0.0104152	NA
Magnetospiraceae	Alphaproteobacteria	Bacteria	7.80735e-05	7.80735e-05	0.00780735	0.00780735
Octadecabacter	Alphaproteobacteria	Bacteria	5.64203e-05	NA	0.00564203	NA
Cohaesibacter	Alphaproteobacteria	Bacteria	4.2559e-05	NA	0.0042559	NA
Arcticiflavibacter	Bacteroidia	Bacteria	9.62418e-06	NA	0.000962418	NA
Dinophyceae	Dinophyceae	Eukaryota	0.0741931	0.016829	7.41931	1.6829
Syndiniales (Group I Clade-1)	Syndiniales	Eukaryota	0.0682579	0.0114456	6.82579	1.14456
Gyrodinium	Dinophyceae	Eukaryota	0.0435545	NA	4.35545	NA
Micromonas	Mamiellophyceae	Eukaryota	0.0287954	0.0234448	2.87954	2.34448
Polar-centric-Mediophyceae	Bacillariophyta	Eukaryota	0.0208255	0.0144525	2.08255	1.44525
Cryptomonadales	Cryptophyceae	Eukaryota	0.0203725	0.0164608	2.03725	1.64608
Bathycoccus	Mamiellophyceae	Eukaryota	0.0202842	0.0202842	2.02842	2.02842
Syndiniales (Group II Clade 10 and 11)	Syndiniales	Eukaryota	0.0131766	0.000934764	1.31766	0.0934764
Chaetoceros	Bacillariophyta	Eukaryota	0.0113501	NA	1.13501	NA
Syndiniales (Group I Clade 4)	Syndiniales	Eukaryota	0.0109241	0.00737038	1.09241	0.737038
Syndiniales (Group III)	Syndiniales	Eukaryota	0.0108171	0.00799783	1.08171	0.799783
Syndiniales (Group I Clade 5)	Syndiniales	Eukaryota	0.00821369	NA	0.821369	NA
Arthracanthida-Symphyacanthida	Acantharea	Eukaryota	0.00811325	NA	0.811325	NA
Heterocapsa	Dinophyceae	Eukaryota	0.00747929	0.00412248	0.747929	0.412248
Leptocylindrus	Bacillariophyta	Eukaryota	0.0069658	0.0069658	0.69658	0.69658
Syndiniales (Group II Clade 16)	Syndiniales	Eukaryota	0.00631325	NA	0.631325	NA
Picozoa	Picozoa	Eukaryota	0.00615438	0.000285604	0.615438	0.0285604
Ptychodiscus	Dinophyceae	Eukaryota	0.00551327	NA	0.551327	NA
Tetraselmis	Chlorodendrophyceae	Eukaryota	0.00550901	0.00550901	0.550901	0.550901
Prorocentrum	Dinophyceae	Eukaryota	0.00524975	NA	0.524975	NA
Karlodinium	Dinophyceae	Eukaryota	0.00456585	NA	0.456585	NA
Torodinium	Dinophyceae	Eukaryota	0.0031275	NA	0.31275	NA
Strombidiida	Spirotrichea	Eukaryota	0.00304236	NA	0.304236	NA
Telonemia (Group 2)	Telonemia	Eukaryota	0.00288082	NA	0.288082	NA
MAST-4A	MAST	Eukaryota	0.00253693	NA	0.253693	NA
Biecheleria	Dinophyceae	Eukaryota	0.00248843	NA	0.248843	NA
Syndiniales (Group II Clade 8)	Syndiniales	Eukaryota	0.0023296	NA	0.23296	NA
MAST-3E	MAST	Eukaryota	0.00217394	NA	0.217394	NA
Pelagomonas	Pelagophyceae	Eukaryota	0.00209369	0.00209369	0.209369	0.209369
Pseudo-nitzschia	Bacillariophyta	Eukaryota	0.00206583	NA	0.206583	NA
Syndiniales (Group II Clade 6)	Syndiniales	Eukaryota	0.00205851	NA	0.205851	NA
MAST-3C	MAST	Eukaryota	0.00204681	NA	0.204681	NA
Strombidiida	Spirotrichea	Eukaryota	0.00203324	NA	0.203324	NA
Katablepharidales	Katablepharidaceae	Eukaryota	0.00184163	NA	0.184163	NA
Syndiniales (Group II Clade 13)	Syndiniales	Eukaryota	0.00162141	0.00144674	0.162141	0.144674
Ansanella	Dinophyceae	Eukaryota	0.00158822	0.00158822	0.158822	0.158822
Teleaulax	Cryptophyceae	Eukaryota	0.00146557	0.00146557	0.146557	0.146557
Gymnodinium	Dinophyceae	Eukaryota	0.00144397	NA	0.144397	NA
Kapelodinium	Dinophyceae	Eukaryota	0.00138207	NA	0.138207	NA
Raphid-pennate	Bacillariophyta	Eukaryota	0.00137596	0.00137596	0.137596	0.137596
MOCH-2	MOCH	Eukaryota	0.0013517	0.00114756	0.13517	0.114756
Ostreococcus	Mamiellophyceae	Eukaryota	0.00130272	NA	0.130272	NA
Pterocystida	Centroheliozoa	Eukaryota	0.00126606	NA	0.126606	NA
MAST-1C	MAST	Eukaryota	0.00117469	NA	0.117469	NA
MAST-7B	MAST	Eukaryota	0.00108907	NA	0.108907	NA
Woloszynskia	Dinophyceae	Eukaryota	0.00102926	0.00102926	0.102926	0.102926
Lepidodinium	Dinophyceae	Eukaryota	0.00102316	NA	0.102316	NA
Cerataulina	Bacillariophyta	Eukaryota	0.000999778	NA	0.0999778	NA
Syndiniales (Group II Clade 3)	Syndiniales	Eukaryota	0.000994353	NA	0.0994353	NA
Suessiales	Dinophyceae	Eukaryota	0.000993081	0.000993081	0.0993081	0.0993081
Pseudotontonia	Spirotrichea	Eukaryota	0.000959369	NA	0.0959369	NA
MAST-4B	MAST	Eukaryota	0.000862878	NA	0.0862878	NA
Florenciella	Dictyochophyceae	Eukaryota	0.000836913	NA	0.0836913	NA
Syndiniales-Group-II-Clade-1 (X	Syndiniales	Eukaryota	0.000831725	NA	0.0831725	NA
Thalassiosira	Bacillariophyta	Eukaryota	0.000829372	0.000829372	0.0829372	0.0829372
Strombidium	Spirotrichea	Eukaryota	0.000811159	NA	0.0811159	NA
Radial-centric-basal-Coscinodiscophyceae	Bacillariophyta	Eukaryota	0.000810014	NA	0.0810014	NA
MAST-3B	MAST	Eukaryota	0.000797616	NA	0.0797616	NA
MAST-2B	MAST	Eukaryota	0.000795568	NA	0.0795568	NA
Strombidiidae	Spirotrichea	Eukaryota	0.000781947	NA	0.0781947	NA
Pentapharsodinium	Dinophyceae	Eukaryota	0.000772241	NA	0.0772241	NA
Thraustochytriaceae	Labyrinthulea	Eukaryota	0.000771511	NA	0.0771511	NA
MAST-4E	MAST	Eukaryota	0.000753799	0.000753799	0.0753799	0.0753799
Scrippsiella	Dinophyceae	Eukaryota	0.000700062	NA	0.0700062	NA
Strombidiidae	Spirotrichea	Eukaryota	0.000656162	NA	0.0656162	NA
Tripos	Dinophyceae	Eukaryota	0.000607054	NA	0.0607054	NA
Chrysophyceae (Clade-G)	Chrysophyceae	Eukaryota	0.000580051	0.000300219	0.0580051	0.0300219
MAST-3D	MAST	Eukaryota	0.000579268	NA	0.0579268	NA
MAST-3A	MAST	Eukaryota	0.00055933	NA	0.055933	NA
MAST-11	MAST	Eukaryota	0.000558325	NA	0.0558325	NA
Aplanochytrium	Labyrinthulea	Eukaryota	0.000537164	NA	0.0537164	NA
Strombidiidae	Spirotrichea	Eukaryota	0.000531109	NA	0.0531109	NA
Minorisa	Filosa-Chlorarachnea	Eukaryota	0.000529228	0.000529228	0.0529228	0.0529228
NPK2-lineage	Filosa-Chlorarachnea	Eukaryota	0.00051293	NA	0.051293	NA
Triparma	Bolidophyceae	Eukaryota	0.000512011	NA	0.0512011	NA
Proteomonas	Cryptophyceae	Eukaryota	0.000511331	NA	0.0511331	NA
Prasino (Clade 9B)	Prasino-Clade-9	Eukaryota	0.000492228	NA	0.0492228	NA
Strombidiida	Spirotrichea	Eukaryota	0.000449505	NA	0.0449505	NA
Labyrinthulaceae	Labyrinthulea	Eukaryota	0.000433788	NA	0.0433788	NA
Monosigidae (Group B)	Choanoflagellatea	Eukaryota	0.000430238	0.000430238	0.0430238	0.0430238
Syndiniales (Group V)	Syndiniales	Eukaryota	0.000423519	NA	0.0423519	NA
Syndiniales (Group II Clade 26)	Syndiniales	Eukaryota	0.000410961	NA	0.0410961	NA
Minutocellus	Bacillariophyta	Eukaryota	0.000404809	0.000404809	0.0404809	0.0404809
Pycnococcus	Prasino-Clade-V	Eukaryota	0.000402858	0.000402858	0.0402858	0.0402858
Lessardia	Dinophyceae	Eukaryota	0.000385039	0.000385039	0.0385039	0.0385039
MAST-3F	MAST	Eukaryota	0.000369101	NA	0.0369101	NA
MAST-7A	MAST	Eukaryota	0.000347541	NA	0.0347541	NA
Protaspa-lineage	Filosa-Thecofilosea	Eukaryota	0.000330559	NA	0.0330559	NA
MAST-1D	MAST	Eukaryota	0.00032275	NA	0.032275	NA
Syndiniales (Group II Clade 14)	Syndiniales	Eukaryota	0.000318296	NA	0.0318296	NA
MAST-8B	MAST	Eukaryota	0.00030365	NA	0.030365	NA
Chrysophyceae (Clade-I)	Chrysophyceae	Eukaryota	0.000293704	0.000293704	0.0293704	0.0293704
MAST-1B	MAST	Eukaryota	0.000255616	NA	0.0255616	NA
Pedinellales	Dictyochophyceae	Eukaryota	0.000251634	NA	0.0251634	NA
Navicula	Bacillariophyta	Eukaryota	0.000234609	0.000234609	0.0234609	0.0234609
Unclassified	Eukaryota	Eukaryota	0.000228897	NA	0.0228897	NA
Tintinnidae	Spirotrichea	Eukaryota	0.00021467	0.00021467	0.021467	0.021467
Dictyochales	Dictyochophyceae	Eukaryota	0.000207875	NA	0.0207875	NA
MAST-3G	MAST	Eukaryota	0.000193536	NA	0.0193536	NA
MAST-10	MAST	Eukaryota	0.000192733	NA	0.0192733	NA
MAST-3K	MAST	Eukaryota	0.000188141	NA	0.0188141	NA
Syndiniales (Group II Clade 22)	Syndiniales	Eukaryota	0.000172181	NA	0.0172181	NA
Sum			1	0.537941	100	53.7941
Lineage refers to the closest hit in SILVA v132
*The relative abundance of core lineages is calculated as a percentage of all OTUs.

## Sheet: Table S2
Table S2. Relative abundance of core bacterial taxa.
Lineage	Class	Relative abundance (%)*
Synechococcus (CC9902)	Oxyphotobacteria	14.42
SAR11 (clade Ia)	Alphaproteobacteria	8.97
SAR11 (clade II)	Alphaproteobacteria	1.62
Amylibacter	Alphaproteobacteria	1.28
Puniceispirillales (SAR116)	Alphaproteobacteria	0.92
Cyanobium (PCC-6307)	Oxyphotobacteria	0.85
Prochlorococcus (MIT9313)	Oxyphotobacteria	0.83
Rhodospirillales (AEGEAN-169)	Alphaproteobacteria	0.77
Flavobacteriaceae (NS4)	Bacteroidia	0.75
Gammaproteobacteria (SAR86)	Gammaproteobacteria	0.74
Ascidiaceihabitans	Alphaproteobacteria	0.67
SAR11 (clade Ib)	Alphaproteobacteria	0.59
Parvibaculales (OCS116)	Alphaproteobacteria	0.46
Aurantivirga	Bacteroidia	0.44
SUP05 cluster	Gammaproteobacteria	0.41
Flavobacteriaceae (NS2b)	Bacteroidia	0.38
Flavobacteriaceae (NS9)	Bacteroidia	0.31
Verrucomicrobiales (DEV007)	Verrucomicrobiae	0.3
Sva0996 marine group	Acidimicrobiia	0.28
Flavobacteriaceae (NS5)	Bacteroidia	0.23
SAR11 (clade IV)	Alphaproteobacteria	0.21
HIMB11	Alphaproteobacteria	0.2
Planktomarina	Alphaproteobacteria	0.19
Cryomorphaceae sp.	Bacteroidia	0.17
Nisaeaceae (OM75)	Alphaproteobacteria	0.17
Halieaceae (OM60)	Gammaproteobacteria	0.17
Balneola	Rhodothermia	0.17
Rhodobacteraceae sp.	Alphaproteobacteria	0.16
Alphaproteobacteria sp.	Alphaproteobacteria	0.16
Dehalococcoidia (SAR202)	Dehalococcoidia	0.15
Pseudohongiella	Gammaproteobacteria	0.14
Roseibacillus	Verrucomicrobiae	0.13
Gammaproteobacteria (KI89A)	Gammaproteobacteria	0.12
Rickettsiales (S25-593)	Alphaproteobacteria	0.11
Urania-1B-19	Phycisphaerae	0.1
Parvibaculales (PS1)	Alphaproteobacteria	0.1
Gammaproteobacteria (Ga0077536)	Gammaproteobacteria	0.08
Gammaproteobacteria (HOC36)	Gammaproteobacteria	0.08
Verrucomicrobiae (Arctic97B-4)	Verrucomicrobiae	0.07
Saprospiraceae sp.	Bacteroidia	0.07
Brevundimonas	Alphaproteobacteria	0.07
SCGC AAA164-E04	Verrucomicrobiae	0.07
Rubripirellula	Planctomycetacia	0.05
Fluviicola	Bacteroidia	0.05
Sphingobacteriales (NS11-12)	Bacteroidia	0.04
Sphingobium	Alphaproteobacteria	0.04
Gammaproteobacteria (OM182)	Gammaproteobacteria	0.03
Dadabacteriales sp.	Dadabacteriia	0.03
Deltaproteobacteria (SAR324)	Deltaproteobacteria	0.03
Marinoscillum	Bacteroidia	0.03
Actinomarina	Acidimicrobiia	0.02
Gammaproteobacteria (UBA10353)	Gammaproteobacteria	0.02
Woeseia	Gammaproteobacteria	0.02
Blastopirellula	Planctomycetacia	0.02
Flavobacteriaceae sp.	Bacteroidia	0.02
Rubinisphaeraceae sp.	Planctomycetacia	0.02
Parvibaculaceae sp.	Alphaproteobacteria	0.02
IS-44	Gammaproteobacteria	0.01
LS-NOB	Nitrospinia	0.01
Sum		38.57
Lineage refers to the closest hit in SILVA v132
*The relative abundance of core lineages is calculated as a percentage of all OTUs.

## Sheet: Table S3
Table S3. Relative abundance of core eukaryotic taxa.
Lineage	Class	Relative abundance (%)*
Micromonas	Mamiellophyceae	2.34448
Bathycoccus	Mamiellophyceae	2.03
Dinophyceae sp.	Dinophyceae	1.68
Cryptomonadales sp.	Cryptophyceae	1.65
Polar centric Mediophyceae sp.	Bacillariophyta	1.45
Syndiniales Group I (clade 1)	Syndiniales	1.14
Syndiniales Group III	Syndiniales	0.8
Syndiniales Group I (clade 4)	Syndiniales	0.74
Leptocylindrus	Bacillariophyta	0.7
Tetraselmis	Chlorodendrophyceae	0.55
Heterocapsa	Dinophyceae	0.41
Pelagomonas	Pelagophyceae	0.21
Ansanella	Dinophyceae	0.16
Teleaulax	Cryptophyceae	0.15
Syndiniales Group II (clade 13)	Syndiniales	0.14
Raphid pennate sp.	Bacillariophyta	0.14
MOCH-2	MOCH	0.11
Woloszynskia	Dinophyceae	0.1
Suessiales sp.	Dinophyceae	0.1
Syndiniales Group-II (clade 10/11)	Syndiniales	0.09
Thalassiosira	Bacillariophyta	0.08
MAST-4E	MAST	0.08
Minorisa	Filosa-Chlorarachnea	0.05
Monosigidae Group B	Choanoflagellatea	0.04
Minutocellus	Bacillariophyta	0.04
Pycnococcus	Pyramimonadophyceae	0.04
Lessardia	Dinophyceae	0.04
Chrysophyceae Clade G	Chrysophyceae	0.03
Chrysophyceae Clade I	Chrysophyceae	0.03
Picozoa sp	Picozoa	0.03
Navicula	Bacillariophyta	0.02
Tintinnidae X	Spirotrichea	0.02
Sum		15.1945
Lineage refers to the closest hit in SILVA v132.
*The relative abundance of core lineages is calculated as a percentage of all OTUs.

## Sheet: Table S4
Table S4. Indicator value for core OTUs in the picoplankton. Sorted by season/kingdom and relative amplicon abundance.
OTU name	Taxonomic affiliation	Kingdom	Season	IndVal	IndVal (p-value)	Relative abundance*
bp_OTU_000018	Prochlorococcus MIT9313	Bacteria	Winter	0.44	0.001	0.59
bp_OTU_000037	Parvibaculales OCS116	Bacteria	Winter	0.69	0.001	0.31
bp_OTU_000039	SUP05 cluster	Bacteria	Winter	0.6	0.001	0.28
bp_OTU_000041	SAR11 Clade IV	Bacteria	Winter	0.46	0.001	0.25
bp_OTU_000059	Gammaproteobacteria SAR86	Bacteria	Winter	0.53	0.001	0.2
bp_OTU_000078	Flavobacteriaceae NS4	Bacteria	Winter	0.37	0.001	0.16
bp_OTU_000073	Flavobacteriales NS9	Bacteria	Winter	0.74	0.001	0.16
bp_OTU_000080	SAR11 Clade Ib	Bacteria	Winter	0.51	0.001	0.14
bp_OTU_000092	SAR11 Clade Ib	Bacteria	Winter	0.43	0.004	0.12
bp_OTU_000102	Nisaeaceae OM75	Bacteria	Winter	0.7	0.001	0.12
bp_OTU_000088	Flavobacteriaceae NS2b	Bacteria	Winter	0.63	0.001	0.11
bp_OTU_000113	Dehalococcoidia SAR202	Bacteria	Winter	0.85	0.001	0.11
bp_OTU_000135	Pseudohongiella	Bacteria	Winter	0.89	0.001	0.11
bp_OTU_000146	Rhodospirillales AEGEAN-169	Bacteria	Winter	0.47	0.001	0.08
bp_OTU_000170	Sva0996 marine group	Bacteria	Winter	0.84	0.001	0.07
bp_OTU_000193	Alphaproteobacteria	Bacteria	Winter	0.77	0.001	0.06
bp_OTU_000213	Gammaproteobacteria Ga0077536	Bacteria	Winter	0.82	0.001	0.06
bp_OTU_000222	Rhodospirillales AEGEAN-169	Bacteria	Winter	0.63	0.001	0.06
bp_OTU_000232	Sva0996 marine group	Bacteria	Winter	0.73	0.001	0.05
bp_OTU_000230	SAR11 Clade Ib	Bacteria	Winter	0.44	0.001	0.05
bp_OTU_000226	Gammaproteobacteria HOC36	Bacteria	Winter	0.62	0.001	0.05
bp_OTU_000210	SAR11 Clade Ib	Bacteria	Winter	0.46	0.001	0.05
bp_OTU_000221	Puniceispirillales SAR116	Bacteria	Winter	0.52	0.001	0.05
bp_OTU_000279	Alphaproteobacteria	Bacteria	Winter	0.77	0.001	0.04
bp_OTU_000304	Gammaproteobacteria SAR86	Bacteria	Winter	0.39	0.001	0.04
bp_OTU_000271	Sva0996 marine group	Bacteria	Winter	0.68	0.001	0.04
bp_OTU_000244	Flavobacteriaceae NS4	Bacteria	Winter	0.69	0.001	0.04
bp_OTU_000334	Gammaproteobacteria OM182	Bacteria	Winter	0.3	0.001	0.04
bp_OTU_000290	Parvibaculales OCS116	Bacteria	Winter	0.67	0.001	0.04
bp_OTU_000311	Dadabacteriales	Bacteria	Winter	0.73	0.001	0.04
bp_OTU_000240	SAR11 Clade Ib	Bacteria	Winter	0.39	0.001	0.04
bp_OTU_000302	Rhodobacteraceae	Bacteria	Winter	0.5	0.001	0.04
bp_OTU_000308	SAR11 Clade Ia	Bacteria	Winter	0.41	0.001	0.03
bp_OTU_000331	Gammaproteobacteria SAR86	Bacteria	Winter	0.58	0.001	0.03
bp_OTU_000367	Marinoscillum	Bacteria	Winter	0.52	0.004	0.03
bp_OTU_000402	Gammaproteobacteria SAR86	Bacteria	Winter	0.44	0.002	0.03
bp_OTU_000348	Rhodobacteraceae	Bacteria	Winter	0.63	0.001	0.03
bp_OTU_000361	Cryomorphaceae	Bacteria	Winter	0.52	0.001	0.03
bp_OTU_000398	Woeseia	Bacteria	Winter	0.34	0.001	0.03
bp_OTU_000406	Parvibaculaceae	Bacteria	Winter	0.63	0.001	0.02
bp_OTU_000511	Nitrosomonadaceae IS-44	Bacteria	Winter	0.58	0.001	0.02
ep_OTU_00001	Bathycoccus	Eukaryota	Winter	0.5	0.001	1.93
ep_OTU_00002	Micromonas	Eukaryota	Winter	0.48	0.012	1.57
ep_OTU_00018	DinophyceaeXX	Eukaryota	Winter	0.72	0.001	0.35
ep_OTU_00029	Syndiniales-Group-I-Clade-1	Eukaryota	Winter	0.65	0.001	0.31
ep_OTU_00037	Syndiniales-Group-IIIX	Eukaryota	Winter	0.66	0.001	0.26
ep_OTU_00040	Polar-centric-Mediophyceae	Eukaryota	Winter	0.36	0.001	0.23
ep_OTU_00045	Pelagomonas	Eukaryota	Winter	0.65	0.001	0.19
ep_OTU_00047	Micromonas	Eukaryota	Winter	0.49	0.003	0.18
ep_OTU_00056	Syndiniales-Group-II-Clade-13	Eukaryota	Winter	0.47	0.001	0.17
ep_OTU_00070	Cryptomonadales	Eukaryota	Winter	0.68	0.001	0.13
ep_OTU_00073	MOCH-2X	Eukaryota	Winter	0.62	0.003	0.11
ep_OTU_00081	Syndiniales-Group-II-Clade-10	Eukaryota	Winter	0.41	0.002	0.11
ep_OTU_00084	Teleaulax	Eukaryota	Winter	0.29	0.001	0.11
ep_OTU_00087	Syndiniales-Group-I-Clade-4	Eukaryota	Winter	0.7	0.001	0.11
ep_OTU_00126	MAST-4E	Eukaryota	Winter	0.65	0.001	0.09
ep_OTU_00127	Syndiniales-Group-IIIX	Eukaryota	Winter	0.58	0.001	0.07
ep_OTU_00246	DinophyceaeXX	Eukaryota	Winter	0.72	0.001	0.05
ep_OTU_00260	Chrysophyceae Clade-G	Eukaryota	Winter	0.62	0.001	0.04
ep_OTU_00338	Syndiniales-Group-IIIX	Eukaryota	Winter	0.57	0.001	0.03
ep_OTU_00350	PicozoaXXX	Eukaryota	Winter	0.56	0.001	0.03
ep_OTU_00353	MOCH-2X	Eukaryota	Winter	0.54	0.001	0.03
ep_OTU_00413	DinophyceaeXX	Eukaryota	Winter	0.39	0.002	0.03
bp_OTU_000002	SAR11 Clade Ia	Bacteria	Spring	0.41	0.001	2.26
bp_OTU_000004	SAR11 Clade Ia	Bacteria	Spring	0.31	0.001	2.02
bp_OTU_000007	SAR11 Clade Ia	Bacteria	Spring	0.32	0.001	1.38
bp_OTU_000005	Synechococcus CC9902	Bacteria	Spring	0.62	0.001	1.1
bp_OTU_000017	Amylibacter	Bacteria	Spring	0.52	0.001	0.9
bp_OTU_000009	Synechococcus CC9902	Bacteria	Spring	0.48	0.021	0.72
bp_OTU_000036	Aurantivirga	Bacteria	Spring	0.41	0.002	0.29
bp_OTU_000046	SAR11 Clade Ia	Bacteria	Spring	0.41	0.001	0.19
ep_OTU_00008	Cryptomonadales	Eukaryota	Spring	0.44	0.001	0.77
ep_OTU_00032	Micromonas	Eukaryota	Spring	0.56	0.001	0.28
bp_OTU_000015	Ascidiaceihabitans	Bacteria	Summer	0.46	0.001	0.78
bp_OTU_000012	Synechococcus CC9902	Bacteria	Summer	0.39	0.012	0.58
bp_OTU_000044	Puniceispirillales SAR116	Bacteria	Summer	0.51	0.001	0.2
bp_OTU_000045	Rhodospirillales AEGEAN-169	Bacteria	Summer	0.39	0.001	0.19
bp_OTU_000063	Puniceispirillales SAR116	Bacteria	Summer	0.52	0.001	0.18
bp_OTU_000069	Rhodobacteraceae HIMB11	Bacteria	Summer	0.42	0.001	0.16
bp_OTU_000064	Halieaceae OM60	Bacteria	Summer	0.57	0.001	0.15
bp_OTU_000054	Puniceispirillales SAR116	Bacteria	Summer	0.56	0.001	0.15
bp_OTU_000043	Flavobacteriaceae NS4	Bacteria	Summer	0.56	0.001	0.13
bp_OTU_000077	Balneola	Bacteria	Summer	0.52	0.001	0.13
bp_OTU_000090	Flavobacteriaceae NS5	Bacteria	Summer	0.42	0.001	0.13
bp_OTU_000097	Gammaproteobacteria SAR86	Bacteria	Summer	0.48	0.001	0.1
bp_OTU_000117	Puniceispirillales SAR116	Bacteria	Summer	0.64	0.001	0.09
bp_OTU_000087	Synechococcus CC9902	Bacteria	Summer	0.37	0.001	0.09
bp_OTU_000112	Gammaproteobacteria KI89A	Bacteria	Summer	0.43	0.002	0.09
bp_OTU_000159	Flavobacteriaceae NS5	Bacteria	Summer	0.5	0.001	0.08
bp_OTU_000156	Parvibaculales PS1	Bacteria	Summer	0.53	0.001	0.06
bp_OTU_000219	Flavobacteriaceae NS5	Bacteria	Summer	0.47	0.001	0.04
bp_OTU_000242	Puniceispirillales SAR116	Bacteria	Summer	0.38	0.001	0.04
ep_OTU_00007	Cryptomonadales	Eukaryota	Summer	0.4	0.001	0.63
ep_OTU_00158	Minorisa	Eukaryota	Summer	0.63	0.001	0.06
ep_OTU_00164	Monosigidae Group B	Eukaryota	Summer	0.44	0.001	0.05
ep_OTU_00172	Pycnococcus	Eukaryota	Summer	0.49	0.001	0.05
ep_OTU_00264	Raphid-pennate	Eukaryota	Summer	0.43	0.002	0.04
ep_OTU_00269	Chrysophyceae Clade-I	Eukaryota	Summer	0.45	0.002	0.04
bp_OTU_000001	Synechococcus CC9902	Bacteria	Autumn	0.4	0.001	3.79
bp_OTU_000022	Rhodospirillales AEGEAN-169	Bacteria	Autumn	0.41	0.001	0.48
bp_OTU_000020	Cyanobium PCC-6307	Bacteria	Autumn	0.44	0.001	0.38
bp_OTU_000062	Puniceispirillales SAR116	Bacteria	Autumn	0.46	0.001	0.15
bp_OTU_000127	Cryomorphaceae	Bacteria	Autumn	0.34	0.001	0.08
bp_OTU_000116	Flavobacteriaceae NS4	Bacteria	Autumn	0.46	0.001	0.08
bp_OTU_000136	Flavobacteriaceae NS2b	Bacteria	Autumn	0.62	0.001	0.07
bp_OTU_000163	Gammaproteobacteria SAR86	Bacteria	Autumn	0.59	0.001	0.07
bp_OTU_000341	Flavobacteriaceae NS5	Bacteria	Autumn	0.33	0.001	0.03
bp_OTU_000003	SAR11 Clade Ia	Bacteria	NA	NA	NA	1.96
bp_OTU_000008	SAR11 Clade Ia	Bacteria	NA	NA	NA	1.15
Sum						32.37
*The relative abundance is calculated as percentage of the resident microbiota abundance.

## Sheet: Table S5
Table S5. Indicator value for core OTUs in the nanoplankton. Sorted by season/ kingdom and relative amplicon abundance.
OTU name	Taxonomic affiliation	Kingdom	Season	IndVal	IndVal (p-value)	Relative abundance*
bn_OTU_000006	SAR11 Clade II	Bacteria	Winter	0.32	0.015	0.84
bn_OTU_000007	SAR11 Clade Ia	Bacteria	Winter	0.32	0.002	0.79
bn_OTU_000008	SAR11 Clade Ia	Bacteria	Winter	0.34	0.003	0.68
bn_OTU_000018	Prochlorococcus MIT9313	Bacteria	Winter	0.44	0.001	0.41
bn_OTU_000026	SAR11 Clade II	Bacteria	Winter	0.44	0.001	0.27
bn_OTU_000039	SUP05 cluster	Bacteria	Winter	0.62	0.001	0.21
bn_OTU_000037	Parvibaculales OCS116	Bacteria	Winter	0.63	0.001	0.2
bn_OTU_000067	Verrucomicrobiales DEV007	Bacteria	Winter	0.88	0.001	0.19
bn_OTU_000107	Roseibacillus	Bacteria	Winter	0.84	0.001	0.16
bn_OTU_000046	SAR11 Clade Ia	Bacteria	Winter	0.35	0.001	0.13
bn_OTU_000073	Flavobacteriales NS9	Bacteria	Winter	0.8	0.001	0.12
bn_OTU_000118	Verrucomicrobiales DEV007	Bacteria	Winter	0.85	0.001	0.12
bn_OTU_000059	Gammaproteobacteria SAR86	Bacteria	Winter	0.54	0.001	0.12
bn_OTU_000089	Gammaproteobacteria SAR86	Bacteria	Winter	0.49	0.001	0.11
bn_OTU_000088	Flavobacteriaceae NS2b	Bacteria	Winter	0.71	0.001	0.11
bn_OTU_000078	Flavobacteriaceae NS4	Bacteria	Winter	0.44	0.001	0.11
bn_OTU_000092	SAR11 Clade Ib	Bacteria	Winter	0.54	0.001	0.09
bn_OTU_000102	Nisaeaceae OM75	Bacteria	Winter	0.71	0.001	0.09
bn_OTU_000080	SAR11 Clade Ib	Bacteria	Winter	0.55	0.001	0.09
bn_OTU_000091	SAR11 Clade Ia	Bacteria	Winter	0.4	0.001	0.08
bn_OTU_000179	SCGC AAA164-E04	Bacteria	Winter	0.53	0.001	0.08
bn_OTU_000133	SAR11 Clade II	Bacteria	Winter	0.45	0.001	0.07
bn_OTU_000135	Pseudohongiella	Bacteria	Winter	0.88	0.001	0.06
bn_OTU_000113	Dehalococcoidia SAR202	Bacteria	Winter	0.84	0.001	0.06
bn_OTU_000125	Rhodospirillales	Bacteria	Winter	0.44	0.002	0.06
bn_OTU_000170	Sva0996 marine group	Bacteria	Winter	0.81	0.001	0.06
bn_OTU_000115	SAR11 Clade Ia	Bacteria	Winter	0.29	NA	0.06
bn_OTU_000265	Rubripirellula	Bacteria	Winter	0.41	0.001	0.06
bn_OTU_000252	Fluviicola	Bacteria	Winter	0.69	0.001	0.06
bn_OTU_000379	Verrucomicrobiales DEV007	Bacteria	Winter	0.35	0.011	0.05
bn_OTU_000210	SAR11 Clade Ib	Bacteria	Winter	0.5	0.001	0.05
bn_OTU_000184	SAR11 Clade II	Bacteria	Winter	0.5	0.001	0.05
bn_OTU_000280	Flavobacteriaceae NS2b	Bacteria	Winter	0.61	0.001	0.04
bn_OTU_000230	SAR11 Clade Ib	Bacteria	Winter	0.55	0.001	0.04
bn_OTU_000226	Gammaproteobacteria HOC36	Bacteria	Winter	0.69	0.001	0.04
bn_OTU_000193	Alphaproteobacteria	Bacteria	Winter	0.79	0.001	0.04
bn_OTU_000378	VerrucomicrobiaeArctic97B-4	Bacteria	Winter	0.6	0.001	0.04
bn_OTU_000314	Verrucomicrobiae Arctic97B-4	Bacteria	Winter	0.61	0.001	0.04
bn_OTU_000197	Gammaproteobacteria SAR86	Bacteria	Winter	0.36	0.001	0.04
bn_OTU_000221	Puniceispirillales SAR116	Bacteria	Winter	0.61	0.001	0.04
bn_OTU_000279	Alphaproteobacteria	Bacteria	Winter	0.69	0.001	0.04
bn_OTU_000213	Gammaproteobacteria Ga0077536	Bacteria	Winter	0.87	0.001	0.04
bn_OTU_000244	Flavobacteriaceae NS4	Bacteria	Winter	0.62	0.001	0.04
bn_OTU_000271	Sva0996 marine group	Bacteria	Winter	0.68	0.001	0.04
bn_OTU_000222	Rhodospirillales AEGEAN-169	Bacteria	Winter	0.63	0.001	0.04
bn_OTU_000240	SAR11 Clade Ib	Bacteria	Winter	0.38	0.002	0.04
bn_OTU_000302	Rhodobacteraceae	Bacteria	Winter	0.58	0.001	0.03
bn_OTU_000306	Sva0996 marine group	Bacteria	Winter	0.56	0.001	0.03
bn_OTU_000232	Sva0996 marine group	Bacteria	Winter	0.66	0.001	0.03
bn_OTU_000347	SAR11 Clade II	Bacteria	Winter	0.52	0.001	0.03
bn_OTU_000223	Actinomarina	Bacteria	Winter	0.45	0.001	0.03
bn_OTU_000308	SAR11 Clade Ia	Bacteria	Winter	0.47	0.001	0.03
bn_OTU_000289	Gammaproteobacteria SAR86	Bacteria	Winter	0.49	0.001	0.03
bn_OTU_000304	Gammaproteobacteria SAR86	Bacteria	Winter	0.35	0.001	0.03
bn_OTU_000333	Ascidiaceihabitans	Bacteria	Winter	0.41	0.001	0.03
bn_OTU_000380	Gammaproteobacteria UBA10353	Bacteria	Winter	0.65	0.001	0.03
bn_OTU_000540	Blastopirellula	Bacteria	Winter	0.42	0.001	0.02
bn_OTU_000607	Rubinisphaeraceae	Bacteria	Winter	0.75	0.001	0.02
bn_OTU_000331	Gammaproteobacteria SAR86	Bacteria	Winter	0.53	0.001	0.02
bn_OTU_000348	Rhodobacteraceae	Bacteria	Winter	0.64	0.001	0.02
bn_OTU_000361	Cryomorphaceae	Bacteria	Winter	0.59	0.001	0.02
bn_OTU_000692	LS-NOB	Bacteria	Winter	0.31	0.001	0.01
bn_OTU_000846	Magnetospiraceae	Bacteria	Winter	0.45	0.001	0.01
en_OTU_00053	Dinophyceae	Eukaryota	Winter	0.8	0.001	0.79
en_OTU_00092	Bathycoccus	Eukaryota	Winter	0.58	0.001	0.51
en_OTU_00109	Micromonas	Eukaryota	Winter	0.61	0.001	0.48
en_OTU_00103	Syndiniales-Group-I-Clade-1	Eukaryota	Winter	0.61	0.001	0.45
en_OTU_00119	Dinophyceae	Eukaryota	Winter	0.69	0.001	0.41
en_OTU_00168	Syndiniales-Group-III	Eukaryota	Winter	0.69	0.001	0.33
en_OTU_00112	Cryptomonadales	Eukaryota	Winter	0.44	0.002	0.32
en_OTU_00140	Syndiniales-Group-I-Clade-1	Eukaryota	Winter	0.6	0.001	0.27
en_OTU_00206	Syndiniales-Group-I-Clade-4	Eukaryota	Winter	0.68	0.001	0.25
en_OTU_00397	Micromonas	Eukaryota	Winter	0.55	0.001	0.15
en_OTU_00406	Cryptomonadales	Eukaryota	Winter	0.61	0.001	0.12
en_OTU_00504	Syndiniales-Group-I-Clade-4	Eukaryota	Winter	0.64	0.001	0.11
en_OTU_00512	Thalassiosira	Eukaryota	Winter	0.48	0.001	0.1
en_OTU_00547	Syndiniales-Group-III	Eukaryota	Winter	0.68	0.001	0.09
en_OTU_00583	Micromonas	Eukaryota	Winter	0.32	0.002	0.08
en_OTU_00636	Micromonas	Eukaryota	Winter	0.69	0.001	0.07
en_OTU_00570	Raphid-pennate	Eukaryota	Winter	0.85	0.001	0.07
en_OTU_00696	Teleaulax	Eukaryota	Winter	0.72	0.001	0.06
en_OTU_00672	Dinophyceae	Eukaryota	Winter	0.42	0.001	0.06
en_OTU_00727	Pelagomonas	Eukaryota	Winter	0.76	0.001	0.06
en_OTU_00683	Syndiniales-Group-III	Eukaryota	Winter	0.7	0.001	0.06
en_OTU_00715	Raphid-pennate	Eukaryota	Winter	0.67	0.001	0.05
en_OTU_00766	Minutocellus	Eukaryota	Winter	0.47	0.001	0.05
en_OTU_00751	Syndiniales-Group-III	Eukaryota	Winter	0.38	0.001	0.04
en_OTU_00879	Dinophycea	Eukaryota	Winter	0.77	0.001	0.04
en_OTU_00983	Syndiniales-Group-III	Eukaryota	Winter	0.65	0.001	0.03
en_OTU_01234	Navicula	Eukaryota	Winter	0.57	0.001	0.03
en_OTU_01063	Syndiniales-Group-III	Eukaryota	Winter	0.45	0.001	0.03
en_OTU_01073	Tintinnidae	Eukaryota	Winter	0.38	0.002	0.03
en_OTU_01180	Syndiniales-Group-III	Eukaryota	Winter	0.54	0.001	0.03
bn_OTU_000005	Synechococcus CC9902	Bacteria	Spring	0.68	0.001	1.95
bn_OTU_000009	Synechococcus CC9902	Bacteria	Spring	0.6	0.009	1.2
bn_OTU_000017	Amylibacter	Bacteria	Spring	0.74	0.001	0.64
bn_OTU_000036	Aurantivirga	Bacteria	Spring	0.58	0.001	0.25
bn_OTU_000060	Synechococcus CC9902	Bacteria	Spring	0.45	0.001	0.24
bn_OTU_000033	Planktomarina	Bacteria	Spring	0.79	0.001	0.23
bn_OTU_000098	Synechococcus CC9902	Bacteria	Spring	0.48	0.006	0.18
bn_OTU_000124	Rhodobacteraceae	Bacteria	Spring	0.43	0.001	0.08
bn_OTU_000301	Flavobacteriaceae NS2b	Bacteria	Spring	0.7	0.001	0.05
bn_OTU_000475	Flavobacteriaceae	Bacteria	Spring	0.58	0.001	0.02
en_OTU_00016	Polar-centric-Mediophyceae	Eukaryota	Spring	0.49	0.001	1.5
en_OTU_00594	Lessardia	Eukaryota	Spring	0.38	0.002	0.05
en_OTU_01121	Dinophyceae	Eukaryota	Spring	0.25	0.002	0.03
en_OTU_01088	Dinophyceae	Eukaryota	Spring	0.29	0.012	0.02
bn_OTU_000012	Synechococcus CC9902	Bacteria	Summer	0.39	0.001	1.09
bn_OTU_000043	Flavobacteriaceae NS4	Bacteria	Summer	0.5	0.001	0.2
bn_OTU_000054	Puniceispirillales SAR116	Bacteria	Summer	0.53	0.002	0.11
bn_OTU_000095	Rickettsiales S25-593	Bacteria	Summer	0.31	NA	0.09
bn_OTU_000069	Rhodobacteraceae HIMB11	Bacteria	Summer	0.42	0.001	0.08
bn_OTU_000190	Brevundimonas	Bacteria	Summer	0.33	NA	0.08
bn_OTU_000077	Balneola	Bacteria	Summer	0.49	0.001	0.07
bn_OTU_000097	Gammaproteobacteria SAR86	Bacteria	Summer	0.45	0.001	0.06
bn_OTU_000112	Gammaproteobacteria KI89A	Bacteria	Summer	0.55	0.001	0.06
bn_OTU_000156	Parvibaculales PS1	Bacteria	Summer	0.44	0.002	0.05
bn_OTU_000143	Halieaceae OM60	Bacteria	Summer	0.53	0.001	0.05
en_OTU_00059	Tetraselmis	Eukaryota	Summer	0.68	0.002	0.66
en_OTU_00110	Heterocapsa	Eukaryota	Summer	0.83	0.001	0.3
en_OTU_00167	Leptocylindrus	Eukaryota	Summer	0.55	0.01	0.2
en_OTU_00198	Syndiniales-Group-I-Clade-1	Eukaryota	Summer	0.51	0.01	0.2
en_OTU_00248	Heterocapsa	Eukaryota	Summer	0.36	0.002	0.19
en_OTU_00253	Ansanella	Eukaryota	Summer	0.81	0.001	0.19
en_OTU_00310	Woloszynskia	Eukaryota	Summer	0.34	0.001	0.12
en_OTU_00327	Suessiales	Eukaryota	Summer	0.59	0.001	0.12
bn_OTU_000001	Synechococcus CC9902	Bacteria	Autumn	0.47	0.001	5.55
bn_OTU_000020	Cyanobium PCC-6307	Bacteria	Autumn	0.52	0.001	0.56
bn_OTU_000025	Synechococcus CC9902	Bacteria	Autumn	0.56	0.001	0.49
bn_OTU_000079	Synechococcus CC9902	Bacteria	Autumn	0.45	0.001	0.18
bn_OTU_000087	Synechococcus CC9902	Bacteria	Autumn	0.48	0.001	0.14
bn_OTU_000173	Urania-1B-19	Bacteria	Autumn	0.39	0.001	0.13
bn_OTU_000217	Flavobacteriales NS9	Bacteria	Autumn	0.37	0.001	0.09
bn_OTU_000062	Puniceispirillales SAR116	Bacteria	Autumn	0.47	0.001	0.08
bn_OTU_000245	Saprospiraceae	Bacteria	Autumn	0.39	0.001	0.08
bn_OTU_000141	Cyanobium PCC-6307	Bacteria	Autumn	0.73	0.001	0.08
bn_OTU_000127	Cryomorphaceae	Bacteria	Autumn	0.44	0.001	0.08
bn_OTU_000116	Flavobacteriaceae NS4	Bacteria	Autumn	0.52	0.001	0.07
bn_OTU_000136	Flavobacteriaceae NS2b	Bacteria	Autumn	0.69	0.001	0.07
bn_OTU_000183	Flavobacteriaceae NS4	Bacteria	Autumn	0.4	0.001	0.07
bn_OTU_000134	Rickettsiales S25-593	Bacteria	Autumn	0.6	0.001	0.05
bn_OTU_000281	Sphingobacteriales NS11-12	Bacteria	Autumn	0.39	0.001	0.05
bn_OTU_000256	Deltaproteobacteria SAR324	Bacteria	Autumn	0.36	0.001	0.04
en_OTU_00161	Syndiniales-Group-I-Clade-4	Eukaryota	Autumn	0.9	0.001	0.42
en_OTU_00329	Syndiniales-Group-I-Clade-1	Eukaryota	Autumn	0.45	0.001	0.15
en_OTU_00385	Dinophyceae	Eukaryota	Autumn	0.29	0.005	0.14
en_OTU_00518	Dinophyceae	Eukaryota	Autumn	0.38	0.007	0.09
bn_OTU_000010	SAR11 Clade II	Bacteria	NA	NA	NA	0.68
bn_OTU_000272	Sphingobium	Bacteria	NA	NA	NA	0.05
en_OTU_00075	Leptocylindrus	Eukaryota	NA	NA	NA	0.63
Sum						32.12
* The relative abundance is calculated as percentage of the resident microbiota abundance.

## Sheet: Table S6
Table S6. Core OTUs without seasonal preference.
ASV name	Genus	Kingdom	Size Fraction	Relative abundance*	Degree
bp_OTU_000008	SAR11_Clade_Ia	Bacteria	Picoplankton	1.14769	3
bp_OTU_000003	SAR11_Clade_Ia	Bacteria	Picoplankton	1.95514	2
bn_OTU_000272	Sphingobium	Bacteria	Picoplankton	0.0476455	1
bn_OTU_000010	SAR11_Clade_II	Bacteria	Nanoplankton	0.678135	2
en_OTU_00075	Leptocylindrus	Eukaryote	Nanoplankton	0.634567	1
* The relative abundance is calculated as percentage of the resident microbiota abundance.

## Sheet: Table S7
Table S7. Module description.
Module #	Size Fraction	MCODE score	OTUs	Edges	Total relative Abundane	edges/OTUs
1	Nano	12.87	23	148	4.18137	6.43478
2	Nano	7	7	21	0.734472	3
3	Nano	4.5	5	9	0.42807	1.8
4	Nano	4.429	14	31	1.22035	2.21429
5	Nano	4	4	6	0.382787	1.5
6	Nano	4	4	6	0.286569	1.5
7	Nano	4	4	6	3.57497	1.5
1	Pico	6.909	12	38	3.34816	3.16667
2	Pico	6.833	13	41	1.44345	3.15385
3	Pico	6.333	7	19	0.819343	2.71429
4	Pico	3.333	4	5	6.50161	1.25
5	Pico	3	3	3	0.829365	1

## Sheet: Table S8
Table S8. OTUs within modules.
Module	Score	Size fraction	OTU id	Kingdom	Phylum	Class	Order	Family	Genus	Season	Season Indval	Relative abundance*
Module 1	9.909	pico	ep_OTU_00001	Eukaryota	Chlorophyta	Mamiellophyceae	Mamiellales	Bathycoccaceae	Bathycoccus	winter	0.504947	1.92665
Module 1	9.909	pico	ep_OTU_00018	Eukaryota	Dinoflagellata	Dinophyceae	Dinophyceae_X	Dinophyceae_XX	Dinophyceae_XXX	winter	0.715112	0.350048
Module 1	9.909	pico	bp_OTU_000039	Bacteria	Proteobacteria	Gammaproteobacteria	Thiomicrospirales	Thioglobaceae	SUP05_cluster	winter	0.604177	0.277057
Module 1	9.909	pico	ep_OTU_00037	Eukaryota	Dinoflagellata	Syndiniales	Syndiniales-Group-III	Syndiniales-Group-III_X	Syndiniales-Group-III_XX	winter	0.6589	0.255445
Module 1	9.909	pico	ep_OTU_00070	Eukaryota	Cryptophyta	Cryptophyceae	Cryptophyceae_X	Cryptomonadales	Cryptomonadales_X	winter	0.678281	0.128598
Module 1	9.909	pico	bp_OTU_000170	Bacteria	Actinobacteria	Acidimicrobiia	Microtrichales	Microtrichaceae	Sva0996_marine_group	winter	0.842647	0.0742471
Module 1	9.909	pico	bp_OTU_000193	Bacteria	Proteobacteria	Alphaproteobacteria	Alphaproteobacteria_X	Alphaproteobacteria_X	Alphaproteobacteria_X	winter	0.768367	0.0621321
Module 1	9.909	pico	bp_OTU_000213	Bacteria	Proteobacteria	Gammaproteobacteria	Gammaproteobacteria_Ga0077536	Gammaproteobacteria_Ga0077536	Gammaproteobacteria_Ga0077536	winter	0.821508	0.0610215
Module 1	9.909	pico	bp_OTU_000222	Bacteria	Proteobacteria	Alphaproteobacteria	Rhodospirillales	Rhodospirillales_AEGEAN-169	Rhodospirillales_AEGEAN-169	winter	0.625823	0.060484
Module 1	9.909	pico	bp_OTU_000230	Bacteria	Proteobacteria	Alphaproteobacteria	SAR11	SAR11_Clade_I	SAR11_Clade_Ib	winter	0.436486	0.0539237
Module 1	9.909	pico	bp_OTU_000210	Bacteria	Proteobacteria	Alphaproteobacteria	SAR11	SAR11_Clade_I	SAR11_Clade_Ib	winter	0.463636	0.0520506
Module 1	9.909	pico	ep_OTU_00246	Eukaryota	Dinoflagellata	Dinophyceae	Dinophyceae_X	Dinophyceae_XX	Dinophyceae_XXX	winter	0.721513	0.0465032
Module 2	6.833	pico	bp_OTU_000037	Bacteria	Proteobacteria	Alphaproteobacteria	Parvibaculales	Parvibaculales_OCS116	Parvibaculales_OCS116	winter	0.691479	0.314499
Module 2	6.833	pico	ep_OTU_00029	Eukaryota	Dinoflagellata	Syndiniales	Syndiniales-Group-I	Syndiniales-Group-I-Clade-1	Syndiniales-Group-I-Clade-1_X	winter	0.652045	0.311938
Module 2	6.833	pico	bp_OTU_000059	Bacteria	Proteobacteria	Gammaproteobacteria	Gammaproteobacteria_SAR86	Gammaproteobacteria_SAR86	Gammaproteobacteria_SAR86	winter	0.532501	0.198768
Module 2	6.833	pico	bp_OTU_000102	Bacteria	Proteobacteria	Alphaproteobacteria	Thalassobaculales	Nisaeaceae	Nisaeaceae_OM75	winter	0.701811	0.118192
Module 2	6.833	pico	bp_OTU_000088	Bacteria	Bacteroidetes	Bacteroidia	Flavobacteriales	Flavobacteriaceae	Flavobacteriaceae_NS2b	winter	0.628176	0.114352
Module 2	6.833	pico	bp_OTU_000135	Bacteria	Proteobacteria	Gammaproteobacteria	Oceanospirillales	Pseudohongiellaceae	Pseudohongiella	winter	0.894516	0.106057
Module 2	6.833	pico	bp_OTU_000232	Bacteria	Actinobacteria	Acidimicrobiia	Microtrichales	Microtrichaceae	Sva0996_marine_group	winter	0.73097	0.0541591
Module 2	6.833	pico	bp_OTU_000226	Bacteria	Proteobacteria	Gammaproteobacteria	Gammaproteobacteria_HOC36	Gammaproteobacteria_HOC36	Gammaproteobacteria_HOC36	winter	0.61837	0.0522963
Module 2	6.833	pico	bp_OTU_000271	Bacteria	Actinobacteria	Acidimicrobiia	Microtrichales	Microtrichaceae	Sva0996_marine_group	winter	0.680931	0.040301
Module 2	6.833	pico	bp_OTU_000290	Bacteria	Proteobacteria	Alphaproteobacteria	Parvibaculales	Parvibaculales_OCS116	Parvibaculales_OCS116	winter	0.673904	0.0391095
Module 2	6.833	pico	bp_OTU_000308	Bacteria	Proteobacteria	Alphaproteobacteria	SAR11	SAR11_Clade_I	SAR11_Clade_Ia	winter	0.410911	0.0342515
Module 2	6.833	pico	bp_OTU_000367	Bacteria	Bacteroidetes	Bacteroidia	Cytophagales	Cyclobacteriaceae	Marinoscillum	winter	0.516368	0.0304645
Module 2	6.833	pico	bp_OTU_000402	Bacteria	Proteobacteria	Gammaproteobacteria	Gammaproteobacteria_SAR86	Gammaproteobacteria_SAR86	Gammaproteobacteria_SAR86	winter	0.442942	0.0290626
Module 3	6.333	pico	bp_OTU_000044	Bacteria	Proteobacteria	Alphaproteobacteria	Puniceispirillales	Puniceispirillales_SAR116	Puniceispirillales_SAR116	summer	0.50935	0.203904
Module 3	6.333	pico	bp_OTU_000054	Bacteria	Proteobacteria	Alphaproteobacteria	Puniceispirillales	Puniceispirillales_SAR116	Puniceispirillales_SAR116	summer	0.558051	0.150745
Module 3	6.333	pico	bp_OTU_000043	Bacteria	Bacteroidetes	Bacteroidia	Flavobacteriales	Flavobacteriaceae	Flavobacteriaceae_NS4	summer	0.560006	0.133819
Module 3	6.333	pico	bp_OTU_000077	Bacteria	Bacteroidetes	Rhodothermia	Balneolales	Balneolaceae	Balneola	summer	0.523472	0.13304
Module 3	6.333	pico	bp_OTU_000117	Bacteria	Proteobacteria	Alphaproteobacteria	Puniceispirillales	Puniceispirillales_SAR116	Puniceispirillales_SAR116	summer	0.641855	0.0930529
Module 3	6.333	pico	bp_OTU_000156	Bacteria	Proteobacteria	Alphaproteobacteria	Parvibaculales	Parvibaculales_PS1	Parvibaculales_PS1	summer	0.531664	0.0598316
Module 3	6.333	pico	bp_OTU_000219	Bacteria	Bacteroidetes	Bacteroidia	Flavobacteriales	Flavobacteriaceae	Flavobacteriaceae_NS5	summer	0.466481	0.0449509
Module 4	3.333	pico	bp_OTU_000004	Bacteria	Proteobacteria	Alphaproteobacteria	SAR11	SAR11_Clade_I	SAR11_Clade_Ia	spring	0.30736	2.0227
Module 4	3.333	pico	bp_OTU_000003	Bacteria	Proteobacteria	Alphaproteobacteria	SAR11	SAR11_Clade_I	SAR11_Clade_Ia			1.95514
Module 4	3.333	pico	bp_OTU_000007	Bacteria	Proteobacteria	Alphaproteobacteria	SAR11	SAR11_Clade_I	SAR11_Clade_Ia	spring	0.319237	1.37608
Module 4	3.333	pico	bp_OTU_000008	Bacteria	Proteobacteria	Alphaproteobacteria	SAR11	SAR11_Clade_I	SAR11_Clade_Ia			1.14769
Module 5	3	pico	bp_OTU_000022	Bacteria	Proteobacteria	Alphaproteobacteria	Rhodospirillales	Rhodospirillales_AEGEAN-169	Rhodospirillales_AEGEAN-169	autumn	0.414136	0.484122
Module 5	3	pico	bp_OTU_000045	Bacteria	Proteobacteria	Alphaproteobacteria	Rhodospirillales	Rhodospirillales_AEGEAN-169	Rhodospirillales_AEGEAN-169	summer	0.389236	0.193375
Module 5	3	pico	bp_OTU_000062	Bacteria	Proteobacteria	Alphaproteobacteria	Puniceispirillales	Puniceispirillales_SAR116	Puniceispirillales_SAR116	autumn	0.461638	0.151868
Module 1	12.87	nano	en_OTU_00016	Eukaryota	Ochrophyta	Bacillariophyta	Bacillariophyta_X	Polar-centric-Mediophyceae	Polar-centric-Mediophyceae_X	spring	0.493024	1.50115
Module 1	12.87	nano	en_OTU_00092	Eukaryota	Chlorophyta	Mamiellophyceae	Mamiellales	Bathycoccaceae	Bathycoccus	winter	0.582405	0.507456
Module 1	12.87	nano	en_OTU_00109	Eukaryota	Chlorophyta	Mamiellophyceae	Mamiellales	Mamiellaceae	Micromonas	winter	0.607235	0.480001
Module 1	12.87	nano	en_OTU_00119	Eukaryota	Dinoflagellata	Dinophyceae	Dinophyceae_X	Dinophyceae_XX	Dinophyceae_XXX	winter	0.687056	0.413328
Module 1	12.87	nano	bn_OTU_000039	Bacteria	Proteobacteria	Gammaproteobacteria	Thiomicrospirales	Thioglobaceae	SUP05_cluster	winter	0.615688	0.210046
Module 1	12.87	nano	en_OTU_00406	Eukaryota	Cryptophyta	Cryptophyceae	Cryptophyceae_X	Cryptomonadales	Cryptomonadales_X	winter	0.613784	0.124583
Module 1	12.87	nano	bn_OTU_000059	Bacteria	Proteobacteria	Gammaproteobacteria	Gammaproteobacteria_SAR86	Gammaproteobacteria_SAR86	Gammaproteobacteria_SAR86	winter	0.535144	0.117916
Module 1	12.87	nano	bn_OTU_000102	Bacteria	Proteobacteria	Alphaproteobacteria	Thalassobaculales	Nisaeaceae	Nisaeaceae_OM75	winter	0.706687	0.0883869
Module 1	12.87	nano	en_OTU_00583	Eukaryota	Chlorophyta	Mamiellophyceae	Mamiellales	Mamiellaceae	Micromonas	winter	0.322618	0.0786699
Module 1	12.87	nano	en_OTU_00570	Eukaryota	Ochrophyta	Bacillariophyta	Bacillariophyta_X	Raphid-pennate	Raphid-pennate_X	winter	0.846626	0.0719125
Module 1	12.87	nano	bn_OTU_000170	Bacteria	Actinobacteria	Acidimicrobiia	Microtrichales	Microtrichaceae	Sva0996_marine_group	winter	0.814286	0.0616925
Module 1	12.87	nano	en_OTU_00672	Eukaryota	Dinoflagellata	Dinophyceae	Dinophyceae_X	Dinophyceae_XX	Dinophyceae_XXX	winter	0.423701	0.0595895
Module 1	12.87	nano	en_OTU_00727	Eukaryota	Ochrophyta	Pelagophyceae	Pelagomonadales	Pelagomonadaceae	Pelagomonas	winter	0.762834	0.0581668
Module 1	12.87	nano	en_OTU_00683	Eukaryota	Dinoflagellata	Syndiniales	Syndiniales-Group-III	Syndiniales-Group-III_X	Syndiniales-Group-III_XX	winter	0.695303	0.0577769
Module 1	12.87	nano	en_OTU_00715	Eukaryota	Ochrophyta	Bacillariophyta	Bacillariophyta_X	Raphid-pennate	Raphid-pennate_X	winter	0.665427	0.0538949
Module 1	12.87	nano	bn_OTU_000230	Bacteria	Proteobacteria	Alphaproteobacteria	SAR11	SAR11_Clade_I	SAR11_Clade_Ib	winter	0.550385	0.0445152
Module 1	12.87	nano	bn_OTU_000226	Bacteria	Proteobacteria	Gammaproteobacteria	Gammaproteobacteria_HOC36	Gammaproteobacteria_HOC36	Gammaproteobacteria_HOC36	winter	0.689309	0.042243
Module 1	12.87	nano	bn_OTU_000193	Bacteria	Proteobacteria	Alphaproteobacteria	Alphaproteobacteria_X	Alphaproteobacteria_X	Alphaproteobacteria_X	winter	0.790129	0.0421854
Module 1	12.87	nano	bn_OTU_000378	Bacteria	Verrucomicrobia	Verrucomicrobiae	Verrucomicrobiae_Arctic97B-4	Verrucomicrobiae_Arctic97B-4	Verrucomicrobiae_Arctic97B-4	winter	0.597093	0.0420072
Module 1	12.87	nano	bn_OTU_000271	Bacteria	Actinobacteria	Acidimicrobiia	Microtrichales	Microtrichaceae	Sva0996_marine_group	winter	0.682785	0.0367049
Module 1	12.87	nano	en_OTU_00983	Eukaryota	Dinoflagellata	Syndiniales	Syndiniales-Group-III	Syndiniales-Group-III_X	Syndiniales-Group-III_XX	winter	0.645825	0.0323823
Module 1	12.87	nano	bn_OTU_000347	Bacteria	Proteobacteria	Alphaproteobacteria	SAR11	SAR11_Clade_II	SAR11_Clade_II	winter	0.515991	0.0292642
Module 1	12.87	nano	bn_OTU_000304	Bacteria	Proteobacteria	Gammaproteobacteria	Gammaproteobacteria_SAR86	Gammaproteobacteria_SAR86	Gammaproteobacteria_SAR86	winter	0.347301	0.0274905
Module 2	7	nano	en_OTU_00168	Eukaryota	Dinoflagellata	Syndiniales	Syndiniales-Group-III	Syndiniales-Group-III_X	Syndiniales-Group-III_XX	winter	0.6852	0.329172
Module 2	7	nano	bn_OTU_000037	Bacteria	Proteobacteria	Alphaproteobacteria	Parvibaculales	Parvibaculales_OCS116	Parvibaculales_OCS116	winter	0.6341	0.202242
Module 2	7	nano	bn_OTU_000210	Bacteria	Proteobacteria	Alphaproteobacteria	SAR11	SAR11_Clade_I	SAR11_Clade_Ib	winter	0.495	0.0476906
Module 2	7	nano	bn_OTU_000280	Bacteria	Bacteroidetes	Bacteroidia	Flavobacteriales	Flavobacteriaceae	Flavobacteriaceae_NS2b	winter	0.606272	0.0449942
Module 2	7	nano	bn_OTU_000314	Bacteria	Verrucomicrobia	Verrucomicrobiae	Verrucomicrobiae_Arctic97B-4	Verrucomicrobiae_Arctic97B-4	Verrucomicrobiae_Arctic97B-4	winter	0.612151	0.0414904
Module 2	7	nano	bn_OTU_000302	Bacteria	Proteobacteria	Alphaproteobacteria	Rhodobacterales	Rhodobacteraceae	Rhodobacteraceae_X	winter	0.578905	0.0344512
Module 2	7	nano	bn_OTU_000306	Bacteria	Actinobacteria	Acidimicrobiia	Microtrichales	Microtrichaceae	Sva0996_marine_group	winter	0.55888	0.0344318
Module 3	4.5	nano	bn_OTU_000173	Bacteria	Planctomycetes	Phycisphaerae	Phycisphaerales	Phycisphaeraceae	Urania-1B-19_marine_sediment_group	autumn	0.388231	0.125122
Module 3	4.5	nano	bn_OTU_000217	Bacteria	Bacteroidetes	Bacteroidia	Flavobacteriales	Flavobacteriales_NS9	Flavobacteriales_NS9	autumn	0.369548	0.094891
Module 3	4.5	nano	bn_OTU_000245	Bacteria	Bacteroidetes	Bacteroidia	Chitinophagales	Saprospiraceae	Saprospiraceae_X	autumn	0.390384	0.0809503
Module 3	4.5	nano	bn_OTU_000127	Bacteria	Bacteroidetes	Bacteroidia	Flavobacteriales	Cryomorphaceae	Cryomorphaceae_X	autumn	0.439967	0.0761719
Module 3	4.5	nano	bn_OTU_000281	Bacteria	Bacteroidetes	Bacteroidia	Sphingobacteriales	Sphingobacteriales_NS11-12	Sphingobacteriales_NS11-12	autumn	0.393282	0.0509348
Module 4	4.429	nano	bn_OTU_000026	Bacteria	Proteobacteria	Alphaproteobacteria	SAR11	SAR11_Clade_II	SAR11_Clade_II	winter	0.442988	0.27345
Module 4	4.429	nano	en_OTU_00140	Eukaryota	Dinoflagellata	Syndiniales	Syndiniales-Group-I	Syndiniales-Group-I-Clade-1	Syndiniales-Group-I-Clade-1_X	winter	0.598764	0.269684
Module 4	4.429	nano	bn_OTU_000067	Bacteria	Verrucomicrobia	Verrucomicrobiae	Verrucomicrobiales	Verrucomicrobiales_DEV007	Verrucomicrobiales_DEV007	winter	0.879274	0.189465
Module 4	4.429	nano	bn_OTU_000080	Bacteria	Proteobacteria	Alphaproteobacteria	SAR11	SAR11_Clade_I	SAR11_Clade_Ib	winter	0.546767	0.0850706
Module 4	4.429	nano	en_OTU_00636	Eukaryota	Chlorophyta	Mamiellophyceae	Mamiellales	Mamiellaceae	Micromonas	winter	0.692308	0.0742039
Module 4	4.429	nano	bn_OTU_000135	Bacteria	Proteobacteria	Gammaproteobacteria	Oceanospirillales	Pseudohongiellaceae	Pseudohongiella	winter	0.878855	0.062942
Module 4	4.429	nano	bn_OTU_000252	Bacteria	Bacteroidetes	Bacteroidia	Flavobacteriales	Crocinitomicaceae	Fluviicola	winter	0.685292	0.0550927
Module 4	4.429	nano	en_OTU_00879	Eukaryota	Dinoflagellata	Dinophyceae	Dinophyceae_X	Dinophyceae_XX	Dinophyceae_XXX	winter	0.768288	0.0397795
Module 4	4.429	nano	bn_OTU_000279	Bacteria	Proteobacteria	Alphaproteobacteria	Alphaproteobacteria_X	Alphaproteobacteria_X	Alphaproteobacteria_X	winter	0.688548	0.0392365
Module 4	4.429	nano	bn_OTU_000222	Bacteria	Proteobacteria	Alphaproteobacteria	Rhodospirillales	Rhodospirillales_AEGEAN-169	Rhodospirillales_AEGEAN-169	winter	0.630467	0.03664
Module 4	4.429	nano	bn_OTU_000232	Bacteria	Actinobacteria	Acidimicrobiia	Microtrichales	Microtrichaceae	Sva0996_marine_group	winter	0.663687	0.0325912
Module 4	4.429	nano	bn_OTU_000308	Bacteria	Proteobacteria	Alphaproteobacteria	SAR11	SAR11_Clade_I	SAR11_Clade_Ia	winter	0.474315	0.0286976
Module 4	4.429	nano	bn_OTU_000348	Bacteria	Proteobacteria	Alphaproteobacteria	Rhodobacterales	Rhodobacteraceae	Rhodobacteraceae_X	winter	0.636943	0.0212934
Module 4	4.429	nano	bn_OTU_000692	Bacteria	Nitrospinae	Nitrospinia	Nitrospinales	Nitrospinaceae	LS-NOB	winter	0.309727	0.0122065
Module 5	4	nano	bn_OTU_000107	Bacteria	Verrucomicrobia	Verrucomicrobiae	Verrucomicrobiales	Rubritaleaceae	Roseibacillus	winter	0.843206	0.160828
Module 5	4	nano	bn_OTU_000118	Bacteria	Verrucomicrobia	Verrucomicrobiae	Verrucomicrobiales	Verrucomicrobiales_DEV007	Verrucomicrobiales_DEV007	winter	0.846791	0.121396
Module 5	4	nano	en_OTU_00696	Eukaryota	Cryptophyta	Cryptophyceae	Cryptophyceae_X	Cryptomonadales	Teleaulax	winter	0.720475	0.0616953
Module 5	4	nano	bn_OTU_000213	Bacteria	Proteobacteria	Gammaproteobacteria	Gammaproteobacteria_Ga0077536	Gammaproteobacteria_Ga0077536	Gammaproteobacteria_Ga0077536	winter	0.865454	0.0388667
Module 6	4	nano	bn_OTU_000054	Bacteria	Proteobacteria	Alphaproteobacteria	Puniceispirillales	Puniceispirillales_SAR116	Puniceispirillales_SAR116	summer	0.531296	0.108334
Module 6	4	nano	bn_OTU_000097	Bacteria	Proteobacteria	Gammaproteobacteria	Gammaproteobacteria_SAR86	Gammaproteobacteria_SAR86	Gammaproteobacteria_SAR86	summer	0.452209	0.0649867
Module 6	4	nano	bn_OTU_000112	Bacteria	Proteobacteria	Gammaproteobacteria	Gammaproteobacteria_KI89A	Gammaproteobacteria_KI89A	Gammaproteobacteria_KI89A	summer	0.552764	0.0588759
Module 6	4	nano	bn_OTU_000156	Bacteria	Proteobacteria	Alphaproteobacteria	Parvibaculales	Parvibaculales_PS1	Parvibaculales_PS1	summer	0.442962	0.0543724
Module 7	4	nano	bn_OTU_000005	Bacteria	Cyanobacteria	Oxyphotobacteria	Synechococcales	Cyanobiaceae	Synechococcus_CC9902	spring	0.677579	1.95103
Module 7	4	nano	bn_OTU_000009	Bacteria	Cyanobacteria	Oxyphotobacteria	Synechococcales	Cyanobiaceae	Synechococcus_CC9902	spring	0.597437	1.19743
Module 7	4	nano	bn_OTU_000060	Bacteria	Cyanobacteria	Oxyphotobacteria	Synechococcales	Cyanobiaceae	Synechococcus_CC9902	spring	0.454593	0.244207
Module 7	4	nano	bn_OTU_000098	Bacteria	Cyanobacteria	Oxyphotobacteria	Synechococcales	Cyanobiaceae	Synechococcus_CC9902	spring	0.482117	0.182297
* The relative abundance is calculated as percentage of the resident microbiota abundance.

## Sheet: Table S9
Table S9. OTUs associated with environmental parameters
OTUs associated with temperature
OTU	Kingdom	Phylum	Class	Order	Family	Genus	Season	Relative abundance	Size fraction	Local Similarity Score	Pearson Correlation Coefficient	Spearman Correlation Coefficient	Degree	Count
en_OTU_00016	Eukaryota	Ochrophyta	Bacillariophyta	Bacillariophyta_X	Polar-centric-Mediophyceae	Polar-centric-Mediophyceae_X	spring	1.50115	nanoplankton	-0.815546	-0.441698	-0.858995	26	1
bn_OTU_000039	Bacteria	Proteobacteria	Gammaproteobacteria	Thiomicrospirales	Thioglobaceae	SUP05_cluster	winter	0.210046	nanoplankton	-0.797724	-0.545639	-0.848853	42	2
bn_OTU_000037	Bacteria	Proteobacteria	Alphaproteobacteria	Parvibaculales	Parvibaculales_OCS116	Parvibaculales_OCS116	winter	0.202242	nanoplankton	-0.787811	-0.681753	-0.835488	40	3
en_OTU_00092	Eukaryota	Chlorophyta	Mamiellophyceae	Mamiellales	Bathycoccaceae	Bathycoccus	winter	0.507456	nanoplankton	-0.780173	-0.532042	-0.825309	42	4
en_OTU_00583	Eukaryota	Chlorophyta	Mamiellophyceae	Mamiellales	Mamiellaceae	Micromonas	winter	0.0786699	nanoplankton	-0.755933	-0.56269	-0.780708	17	5
en_OTU_00109	Eukaryota	Chlorophyta	Mamiellophyceae	Mamiellales	Mamiellaceae	Micromonas	winter	0.480001	nanoplankton	-0.752646	-0.567076	-0.81045	28	6
en_OTU_00119	Eukaryota	Dinoflagellata	Dinophyceae	Dinophyceae_X	Dinophyceae_XX	Dinophyceae_XXX	winter	0.413328	nanoplankton	-0.752582	-0.597228	-0.814325	50	7
bn_OTU_000059	Bacteria	Proteobacteria	Gammaproteobacteria	Gammaproteobacteria_SAR86	Gammaproteobacteria_SAR86	Gammaproteobacteria_SAR86	winter	0.117916	nanoplankton	-0.731069	-0.641324	-0.770391	24	8
bn_OTU_000230	Bacteria	Proteobacteria	Alphaproteobacteria	SAR11	SAR11_Clade_I	SAR11_Clade_Ib	winter	0.0445152	nanoplankton	-0.727022	-0.595924	-0.780374	36	9
bn_OTU_000210	Bacteria	Proteobacteria	Alphaproteobacteria	SAR11	SAR11_Clade_I	SAR11_Clade_Ib	winter	0.0476906	nanoplankton	-0.725326	-0.618811	-0.764855	33	10
bn_OTU_000017*	Bacteria	Proteobacteria	Alphaproteobacteria	Rhodobacterales	Rhodobacteraceae	Amylibacter	spring	0.639976	nanoplankton	-0.721024	-0.419555	-0.770494	9	11
bn_OTU_000078	Bacteria	Bacteroidetes	Bacteroidia	Flavobacteriales	Flavobacteriaceae	Flavobacteriaceae_NS4	winter	0.105797	nanoplankton	-0.715432	-0.503724	-0.729143	5	12
bn_OTU_000005	Bacteria	Cyanobacteria	Oxyphotobacteria	Synechococcales	Cyanobiaceae	Synechococcus_CC9902	spring	1.95103	nanoplankton	-0.713908	-0.440588	-0.752995	4	13
en_OTU_00112	Eukaryota	Cryptophyta	Cryptophyceae	Cryptophyceae_X	Cryptomonadales	Cryptomonadales_X	winter	0.322208	nanoplankton	-0.705058	-0.383297	-0.739962	3	14
bn_OTU_000308	Bacteria	Proteobacteria	Alphaproteobacteria	SAR11	SAR11_Clade_I	SAR11_Clade_Ia	winter	0.0286976	nanoplankton	-0.703361	-0.604499	-0.712522	16	15
bn_OTU_000001	Bacteria	Cyanobacteria	Oxyphotobacteria	Synechococcales	Cyanobiaceae	Synechococcus_CC9902	autumn	5.54892	nanoplankton	0.747801	0.783638	0.795096	6	16
OTUs associated with daylength
OTU	Kingdom	Phylum	Class	Order	Family	Genus	Season	Relative abundance	Size fraction	Local Similarity Score	Pearson Correlation Coefficient	Spearman Correlation Coefficient	Degree	Count
bn_OTU_000118	Bacteria	Verrucomicrobia	Verrucomicrobiae	Verrucomicrobiales	Verrucomicrobiales_DEV007	Verrucomicrobiales_DEV007	winter	0.121396	nanoplankton	-0.791314	-0.512051	-0.805129	22	1
bn_OTU_000067	Bacteria	Verrucomicrobia	Verrucomicrobiae	Verrucomicrobiales	Verrucomicrobiales_DEV007	Verrucomicrobiales_DEV007	winter	0.189465	nanoplankton	-0.78885	-0.605706	-0.836729	21	2
bp_OTU_000113	Bacteria	Chloroflexi	Dehalococcoidia	Dehalococcoidia_SAR202	Dehalococcoidia_SAR202	Dehalococcoidia_SAR202	winter	0.113345	picoplankton	-0.783683	-0.594845	-0.81971	26	3
bn_OTU_000113	Bacteria	Chloroflexi	Dehalococcoidia	Dehalococcoidia_SAR202	Dehalococcoidia_SAR202	Dehalococcoidia_SAR202	winter	0.0629084	nanoplankton	-0.781269	-0.676679	-0.809417	18	4
bp_OTU_000135	Bacteria	Proteobacteria	Gammaproteobacteria	Oceanospirillales	Pseudohongiellaceae	Pseudohongiella	winter	0.106057	picoplankton	-0.778107	-0.659722	-0.798674	27	5
bn_OTU_000135	Bacteria	Proteobacteria	Gammaproteobacteria	Oceanospirillales	Pseudohongiellaceae	Pseudohongiella	winter	0.062942	nanoplankton	-0.766642	-0.682957	-0.793187	39	6
bn_OTU_000213	Bacteria	Proteobacteria	Gammaproteobacteria	Gammaproteobacteria_Ga0077536	Gammaproteobacteria_Ga0077536	Gammaproteobacteria_Ga0077536	winter	0.0388667	nanoplankton	-0.760667	-0.712842	-0.78771	33	7
bn_OTU_000073	Bacteria	Bacteroidetes	Bacteroidia	Flavobacteriales	Flavobacteriales_NS9	Flavobacteriales_NS9	winter	0.124884	nanoplankton	-0.755806	-0.696329	-0.776966	33	8
bp_OTU_000311	Bacteria	Dadabacteria	Dadabacteriia	Dadabacteriales	Dadabacteriales_X	Dadabacteriales_X	winter	0.0369981	picoplankton	-0.754325	-0.60983	-0.779551	16	9
en_OTU_00168	Eukaryota	Dinoflagellata	Syndiniales	Syndiniales-Group-III	Syndiniales-Group-III_X	Syndiniales-Group-III_XX	winter	0.329172	nanoplankton	-0.754105	-0.692036	-0.801095	33	10
bp_OTU_000170	Bacteria	Actinobacteria	Acidimicrobiia	Microtrichales	Microtrichaceae	Sva0996_marine_group	winter	0.0742471	picoplankton	-0.75352	-0.662284	-0.800748	47	11
bp_OTU_000213	Bacteria	Proteobacteria	Gammaproteobacteria	Gammaproteobacteria_Ga0077536	Gammaproteobacteria_Ga0077536	Gammaproteobacteria_Ga0077536	winter	0.0610215	picoplankton	-0.751375	-0.669879	-0.793454	34	12
bn_OTU_000279	Bacteria	Proteobacteria	Alphaproteobacteria	Alphaproteobacteria_X	Alphaproteobacteria_X	Alphaproteobacteria_X	winter	0.0392365	nanoplankton	-0.747547	-0.656189	-0.742174	22	13
bn_OTU_000107	Bacteria	Verrucomicrobia	Verrucomicrobiae	Verrucomicrobiales	Rubritaleaceae	Roseibacillus	winter	0.160828	nanoplankton	-0.746727	-0.56064	-0.789986	34	14
en_OTU_00683	Eukaryota	Dinoflagellata	Syndiniales	Syndiniales-Group-III	Syndiniales-Group-III_X	Syndiniales-Group-III_XX	winter	0.0577769	nanoplankton	-0.745535	-0.660703	-0.754935	21	15
bp_OTU_000073	Bacteria	Bacteroidetes	Bacteroidia	Flavobacteriales	Flavobacteriales_NS9	Flavobacteriales_NS9	winter	0.155658	picoplankton	-0.741722	-0.678182	-0.784393	26	16
en_OTU_00570	Eukaryota	Ochrophyta	Bacillariophyta	Bacillariophyta_X	Raphid-pennate	Raphid-pennate_X	winter	0.0719125	nanoplankton	-0.739319	-0.573893	-0.791939	26	17
bn_OTU_000088	Bacteria	Bacteroidetes	Bacteroidia	Flavobacteriales	Flavobacteriaceae	Flavobacteriaceae_NS2b	winter	0.11244	nanoplankton	-0.735309	-0.658098	-0.80073	22	18
bp_OTU_000088	Bacteria	Bacteroidetes	Bacteroidia	Flavobacteriales	Flavobacteriaceae	Flavobacteriaceae_NS2b	winter	0.114352	picoplankton	-0.733992	-0.736539	-0.780019	13	19
bn_OTU_000170	Bacteria	Actinobacteria	Acidimicrobiia	Microtrichales	Microtrichaceae	Sva0996_marine_group	winter	0.0616925	nanoplankton	-0.723776	-0.664879	-0.759338	59	20
en_OTU_00879	Eukaryota	Dinoflagellata	Dinophyceae	Dinophyceae_X	Dinophyceae_XX	Dinophyceae_XXX	winter	0.0397795	nanoplankton	-0.721173	-0.642188	-0.739106	43	21
en_OTU_00053	Eukaryota	Dinoflagellata	Dinophyceae	Dinophyceae_X	Dinophyceae_XX	Dinophyceae_XXX	winter	0.789952	nanoplankton	-0.719458	-0.667629	-0.752764	20	22
bp_OTU_000193	Bacteria	Proteobacteria	Alphaproteobacteria	Alphaproteobacteria_X	Alphaproteobacteria_X	Alphaproteobacteria_X	winter	0.0621321	picoplankton	-0.719146	-0.656465	-0.778271	37	23
en_OTU_00727	Eukaryota	Ochrophyta	Pelagophyceae	Pelagomonadales	Pelagomonadaceae	Pelagomonas	winter	0.0581668	nanoplankton	-0.718112	-0.600068	-0.782434	45	24
bn_OTU_000380	Bacteria	Proteobacteria	Gammaproteobacteria	Gammaproteobacteria_UBA10353	Gammaproteobacteria_UBA10353	Gammaproteobacteria_UBA10353	winter	0.0254828	nanoplankton	-0.718107	-0.665276	-0.733707	5	25
bn_OTU_000193	Bacteria	Proteobacteria	Alphaproteobacteria	Alphaproteobacteria_X	Alphaproteobacteria_X	Alphaproteobacteria_X	winter	0.0421854	nanoplankton	-0.714133	-0.685533	-0.76089	30	26
bp_OTU_000244	Bacteria	Bacteroidetes	Bacteroidia	Flavobacteriales	Flavobacteriaceae	Flavobacteriaceae_NS4	winter	0.0400531	picoplankton	-0.713888	-0.667315	-0.764698	8	27
bp_OTU_000279	Bacteria	Proteobacteria	Alphaproteobacteria	Alphaproteobacteria_X	Alphaproteobacteria_X	Alphaproteobacteria_X	winter	0.044498	picoplankton	-0.713383	-0.585487	-0.728989	28	28
en_OTU_00103	Eukaryota	Dinoflagellata	Syndiniales	Syndiniales-Group-I	Syndiniales-Group-I-Clade-1	Syndiniales-Group-I-Clade-1_X	winter	0.446261	nanoplankton	-0.711369	-0.474501	-0.725721	3	29
en_OTU_00547	Eukaryota	Dinoflagellata	Syndiniales	Syndiniales-Group-III	Syndiniales-Group-III_X	Syndiniales-Group-III_XX	winter	0.0909485	nanoplankton	-0.710784	-0.682783	-0.727848	16	30
bn_OTU_000252	Bacteria	Bacteroidetes	Bacteroidia	Flavobacteriales	Crocinitomicaceae	Fluviicola	winter	0.0550927	nanoplankton	-0.702345	-0.553937	-0.748294	18	31
bp_OTU_000064	Bacteria	Proteobacteria	Gammaproteobacteria	Cellvibrionales	Halieaceae	Halieaceae_OM60	summer	0.152696	picoplankton	0.707293	0.598364	0.733571	3	32
bp_OTU_000015	Bacteria	Proteobacteria	Alphaproteobacteria	Rhodobacterales	Rhodobacteraceae	Ascidiaceihabitans	summer	0.780144	picoplankton	0.709486	0.638352	0.769087	6	33
OTUs associated with Chlorophyll
OTU	Kingdom	Phylum	Class	Order	Family	Genus	Season	Relative abundance	Size fraction	LS	PCC	SCC	Degree	Count
bn_OTU_000017*	Bacteria	Proteobacteria	Alphaproteobacteria	Rhodobacterales	Rhodobacteraceae	Amylibacter	spring	0.639976	nanoplankton	0.718365	0.514721	0.730426	9	1
* The OTU bn_OTU_000017 is associated to both Temperature and Chlorophyll
